# Supplementary material for: VD9136 Positively Modulates the Pathogenicity of Verticillium dahliae to Cotton
Source: Int J Mol Sci. 2026 Apr 16;27(8):3558. doi: 10.3390/ijms27083558 (PMC13116075; doi:10.3390/ijms27083558)
Supplement: Supplementary file 1 [file ijms-27-03558-s001.zip]

Archive with 1 entries (1 files):
- ijms-4210962-supplementary.pdf
